# Supplementary material for: Physical and Functional Properties of Sweet Potato Flour: Influence of Variety and Drying Method
Source: Molecules. 2025 Apr 20;30(8):1846. doi: 10.3390/molecules30081846 (PMC12029891; doi:10.3390/molecules30081846)
Supplement: Supplementary file 1 [file molecules-30-01846-s001.zip]

Archive with 1 entries (1 files):
- molecules-3569185-supplementary.pdf
